# Supplementary material for: Microbial Signatures of Obesity-Aggravated Psoriasis: Insights from an Imiquimod-Based Mouse Model
Source: Int J Mol Sci. 2025 Aug 8;26(16):7697. doi: 10.3390/ijms26167697 (PMC12386422; doi:10.3390/ijms26167697)
Supplement: Supplementary file 1 [file ijms-26-07697-s001.zip]

Archive with 1 entries (1 files):
- ijms-3800715-supplementary.pdf
